# Supplementary material for: Evaluation of the Influence of Intervention Tools Used in Nutrition Education Programs: A Mixed Approach
Source: Nutrients. 2025 Jul 28;17(15):2460. doi: 10.3390/nu17152460 (PMC12348812; doi:10.3390/nu17152460)
Supplement: Supplementary file 1 [file nutrients-17-02460-s001.zip]

Archive with 1 entries (1 files):
- nutrients-3702984-supplementary.pdf
